# Supplementary material for: Understanding Parental Adherence to Early Childhood Domestic Injury Prevention: A Cross-Cultural Test of the Integrated Behavior–Change Model
Source: Behav Sci (Basel). 2024 Aug 12;14(8):701. doi: 10.3390/bs14080701 (PMC11351157; doi:10.3390/bs14080701)
Supplement: Supplementary file 1 [file behavsci-14-00701-s001.zip]

Archive with 1 entries (1 files):
- behavsci-3092056-supplementary.pdf
